# Supplementary material for: Filled skutterudite structure of europium ruthenium polyphosphide, EuRu4P12
Source: Acta Crystallogr Sect E Struct Rep Online. 2010 Jan 13;66(Pt 2):i6. doi: 10.1107/S1600536810000589 (PMC2979920; doi:10.1107/S1600536810000589)
Supplement: Supplementary file 1 [file e-66-000i6-sup1.cif]

##############################################################################
###                                                                        ###
###        Electronic paper (Acta Crystallographica Section E)             ###
###                                                                        ###
##############################################################################
#                                                                            #
# This CIF contains the data in a paper accepted for publication in Acta     #
# Crystallographica Section E. It conforms to the requirements of Notes      #
# for Authors for Section E, and has been peer reviewed under the auspices   #
# of the IUCr Commission on Journals.                                        #
#                                                                            #
# Full details of the Crystallographic Information File format               #
# are given in the paper "The Crystallographic Information File (CIF):       #
# a New Standard Archive File for Crystallography" by S. R. Hall, F. H.      #
# Allen and I. D. Brown [Acta Cryst. (1991), A47, 655-685].                  #
#                                                                            #
# The current version of the core CIF dictionary is obtainable from          #
# ftp://ftp.iucr.org/pub/cif_core.dic. The current version number is 2.4.    #
#                                                                            #
# Software is freely available for graphical display of the structure(s) in  #
# this CIF.  For information consult the CIF home page http://www.iucr.org/  #
# cif/home.html                                                              #
#                                                                            #
# This file may be used for bona fide research purposes within the           #
# scientific community so long as proper attribution is given to the journal # 
# article from which it was obtained.                                        #
#                                                                            #
##############################################################################
                                             
data_global
_audit_creation_method     'form.cif (version 2.0)'
_journal_data_validation_number     ?
_journal_date_recd_electronic     2009-12-11
_journal_date_accepted     2010-01-05
_journal_name_full     'Acta Crystallographica, Section E'
_journal_year     2010
_journal_volume     66
_journal_issue      2
_journal_page_first     i6
_journal_page_last     i6
_journal_paper_category     QI
_journal_coeditor_code     BR2130
_publ_contact_author_name     'Isao Kagomiya'
_publ_contact_author_address
;
Graduate School of Materials Science and Engineering
Nagoya Institute of Technology
Gokiso-cho
Showa-ku
Japan
;
_publ_contact_author_email     kagomiya@nitech.ac.jp
_publ_contact_author_fax     '81 52 735 5048'
_publ_contact_author_phone     '81 52 735 7368'
_publ_section_title
;
Filled skutterudite structure of europium ruthenium polyphosphide, EuRu~4~P~12~
;
loop_
    _publ_author_name
    _publ_author_address
    'Kagomiya, Isao'
;
Graduate School of Materials Science and Engineering
Nagoya Institute of Technology
Gokiso-cho, Showa-ku,
Japan
;
    'Funahashi, Shiro'
;
Graduate School of Materials Science and Engineering
Nagoya Institute of Technology
Gokiso-cho, Showa-ku,
Japan
;
    'Sakakura, Terutoshi'
;
Graduate School of Materials Science and Engineering
Nagoya Institute of Technology
Gokiso-cho, Showa-ku,
Japan
;
    'Komori, Takashi'
;
Graduate School of Materials Science and Engineering
Nagoya Institute of Technology
Gokiso-cho, Showa-ku,
Japan
;
    'Tanaka, Kiyoaki'
;
Graduate School of Materials Science and Engineering
Nagoya Institute of Technology
Gokiso-cho, Showa-ku,
Japan
;
data_I
_chemical_name_systematic
;
Europium ruthenium polyphosphide
;
_chemical_name_common     'Europium Ruthenium Phosphosphide'
_chemical_formula_moiety     ?
_chemical_formula_sum     'Eu0.97 P12 Ru4'
_chemical_formula_structural     'Eu0.97 Ru4 P12'
_chemical_formula_analytical     ?
_chemical_formula_iupac     'Eu0.97 Ru4 P12'
_chemical_formula_weight     923.37
_chemical_melting_point     ?
_symmetry_cell_setting     cubic
_symmetry_space_group_name_H-M     'I m -3 '
_symmetry_space_group_name_Hall     '-I 2 2 3'
loop_
    _symmetry_equiv_pos_as_xyz
    ' x     , y     , z    '
    '-x     ,-y     , z    '
    '-x     , y     ,-z    '
    ' x     ,-y     ,-z    '
    ' z     , x     , y    '
    ' z     ,-x     ,-y    '
    '-z     ,-x     , y    '
    '-z     , x     ,-y    '
    ' y     , z     , x    '
    '-y     , z     ,-x    '
    ' y     ,-z     ,-x    '
    '-y     ,-z     , x    '
    '-x     ,-y     ,-z    '
    ' x     , y     ,-z    '
    ' x     ,-y     , z    '
    '-x     , y     , z    '
    '-z     ,-x     ,-y    '
    '-z     , x     , y    '
    ' z     , x     ,-y    '
    ' z     ,-x     , y    '
    '-y     ,-z     ,-x    '
    ' y     ,-z     , x    '
    '-y     , z     , x    '
    ' y     , z     ,-x    '
    ' x+1/2 , y+1/2 , z+1/2'
    '-x+1/2 ,-y+1/2 , z+1/2'
    '-x+1/2 , y+1/2 ,-z+1/2'
    ' x+1/2 ,-y+1/2 ,-z+1/2'
    ' z+1/2 , x+1/2 , y+1/2'
    ' z+1/2 ,-x+1/2 ,-y+1/2'
    '-z+1/2 ,-x+1/2 , y+1/2'
    '-z+1/2 , x+1/2 ,-y+1/2'
    ' y+1/2 , z+1/2 , x+1/2'
    '-y+1/2 , z+1/2 ,-x+1/2'
    ' y+1/2 ,-z+1/2 ,-x+1/2'
    '-y+1/2 ,-z+1/2 , x+1/2'
    '-x+1/2 ,-y+1/2 ,-z+1/2'
    ' x+1/2 , y+1/2 ,-z+1/2'
    ' x+1/2 ,-y+1/2 , z+1/2'
    '-x+1/2 , y+1/2 , z+1/2'
    '-z+1/2 ,-x+1/2 ,-y+1/2'
    '-z+1/2 , x+1/2 , y+1/2'
    ' z+1/2 , x+1/2 ,-y+1/2'
    ' z+1/2 ,-x+1/2 , y+1/2'
    '-y+1/2 ,-z+1/2 ,-x+1/2'
    ' y+1/2 ,-z+1/2 , x+1/2'
    '-y+1/2 , z+1/2 , x+1/2'
    ' y+1/2 , z+1/2 ,-x+1/2'
_cell_length_a     8.04163(10)
_cell_length_b     8.04163(10)
_cell_length_c     8.04163(10)
_cell_angle_alpha     90.00
_cell_angle_beta     90.00
_cell_angle_gamma     90.00
_cell_volume     520.035(11)
_cell_formula_units_Z     2
_cell_measurement_reflns_used     37
_cell_measurement_theta_min     36.04
_cell_measurement_theta_max     37.68
_cell_measurement_temperature     100.0(10)
_exptl_crystal_description     sphere
_exptl_crystal_colour     black
_exptl_crystal_size_rad     0.037
_exptl_crystal_density_diffrn     5.925
_exptl_crystal_density_meas     ?
_exptl_crystal_density_method     ?
_exptl_crystal_F_000     828.4
_exptl_absorpt_coefficient_mu     13.367
_exptl_absorpt_correction_type     sphere
_exptl_absorpt_process_details
;
[transmission coefficients for spheres tabulated in International Tables
Vol. C (1992), Table 6.3.3.3, were interpolated with Lagrange's method
(four-point interpolation; Yamauchi <i>et al.</i>, 1965)]
;
_exptl_absorpt_correction_T_min     0.4857
_exptl_absorpt_correction_T_max     0.5264
_diffrn_ambient_temperature     100.0(10)
_diffrn_radiation_type     MoK\a
_diffrn_radiation_wavelength     0.71073
_diffrn_radiation_source     'fine-focus rotating anode'
_diffrn_radiation_monochromator     'graphite'
_diffrn_measurement_device_type     'MacScience M06XHF22 four-circle'
_diffrn_measurement_method     \w/2\q
_diffrn_detector_area_resol_mean     '1.25 x 1.25\%'
_diffrn_reflns_number     1564
_diffrn_reflns_av_R_equivalents     0.01559
_diffrn_reflns_av_sigmaI/netI     ?
_diffrn_reflns_theta_min     3.583
_diffrn_reflns_theta_max     74.175
_diffrn_reflns_theta_full     ?
_diffrn_measured_fraction_theta_max     0.77
_diffrn_measured_fraction_theta_full     ?
_diffrn_reflns_limit_h_min     -18
_diffrn_reflns_limit_h_max     20
_diffrn_reflns_limit_k_min     -21
_diffrn_reflns_limit_k_max     21
_diffrn_reflns_limit_l_min     -18
_diffrn_reflns_limit_l_max     20
_diffrn_reflns_reduction_process     ?
_diffrn_standards_number     3
_diffrn_standards_interval_count     50
_diffrn_standards_interval_time     ?
_diffrn_standards_decay_%     0
loop_
    _diffrn_standard_refln_index_h
    _diffrn_standard_refln_index_k
    _diffrn_standard_refln_index_l
    2 0 0
    0 2 0
    0 0 2
_refine_special_details
;
;
_reflns_number_total     769
_reflns_number_gt     625
_reflns_threshold_expression     'F>3\s(F)'
_refine_ls_structure_factor_coef     F
_refine_ls_matrix_type     full
_refine_ls_R_factor_all     ?
_refine_ls_R_factor_gt     0.0203
_refine_ls_wR_factor_gt     0.0237
_refine_ls_wR_factor_ref     0.0237
_refine_ls_goodness_of_fit_all     ?
_refine_ls_goodness_of_fit_ref     1.542
_refine_ls_restrained_S_all     ?
_refine_ls_restrained_S_obs     ?
_refine_ls_number_reflns     1304
_refine_ls_number_parameters     30
_refine_ls_number_restraints     ?
_refine_ls_number_constraints     ?
_refine_ls_hydrogen_treatment     ?
_refine_ls_weighting_scheme     sigma
_refine_ls_weighting_details     ?
_atom_sites_solution_primary     ?
_refine_ls_shift/su_max     0.01779
_refine_ls_shift/su_mean     0.00389
_refine_diff_density_max     2.08
_refine_diff_density_min     -1.14
_refine_ls_extinction_method
                       'B--C type 1 Gaussian isotropic (Becker & Coppens, 1975)'
_refine_ls_extinction_coef     0.068(6)
loop_
    _atom_type_symbol
    _atom_type_description
    _atom_type_scat_dispersion_real
    _atom_type_scat_dispersion_imag
    _atom_type_scat_source
    'Eu1' 'Eu' -0.1578 3.6682
;
International Tables Vol C Tables 4.2.6.8
;
    'Ru1' 'Ru' -1.2594 0.8363
;
International Tables Vol C Tables 4.2.6.8
;
    'P1' 'P' 0.1023 0.0942
;
International Tables Vol C Tables 4.2.6.8
;
_computing_data_collection
;
MXCSYS (MacScience, 1995) and IUANGLE (Tanaka <i>et al.</i>,
1994)
;
_computing_cell_refinement
;
RSLC-3 UNICS system (Sakurai & Kobayashi, 1979)
;
_computing_data_reduction     'RDEDIT (Tanaka, 2008)'
_computing_structure_solution     'QNTAO (Tanaka <i>et al.</i>, 2008)'
_computing_structure_refinement     'QNTAO (Tanaka <i>et al.</i>, 2008)'
_computing_molecular_graphics     'ATOMS for Windows (Dowty, 2000)'
_computing_publication_material     'RDEDIT (Tanaka, 2008)'
loop_
    _atom_site_type_symbol
    _atom_site_label
    _atom_site_fract_x
    _atom_site_fract_y
    _atom_site_fract_z
    _atom_site_U_iso_or_equiv
    _atom_site_adp_type
    _atom_site_calc_flag
    _atom_site_refinement_flags
    _atom_site_occupancy
    _atom_site_disorder_assembly
    _atom_site_disorder_group
    Eu Eu1 0.000000 0.000000 0.000000 0.00270(2)   Uani d S 0.970(4) . .
    Ru Ru1 0.250000 0.250000 0.250000 0.001840(15) Uani d S 1 . .
    P P1 0.000000 0.359329 0.143386 0.00283(4)   Uani d S 1 . .
loop_
    _atom_site_aniso_label
    _atom_site_aniso_U_11
    _atom_site_aniso_U_22
    _atom_site_aniso_U_33
    _atom_site_aniso_U_12
    _atom_site_aniso_U_13
    _atom_site_aniso_U_23
    _atom_site_aniso_type_symbol
    Eu1 0.00271(3) 0.00271(3) 0.00271(3) 0 0 0 Eu
    Ru1 0.00185(3) 0.00185(3) 0.00185(3) 0.000108(17) 0.000108(17) 0.000108(17)
                                                                              Ru
    P1 0.00268(10) 0.00301(10) 0.00285(10) 0 0 -0.00009(7) P
_geom_special_details
;
;
loop_
    _geom_bond_atom_site_label_1
    _geom_bond_atom_site_label_2
    _geom_bond_site_symmetry_1
    _geom_bond_site_symmetry_2
    _geom_bond_distance
    _geom_bond_publ_flag
    Eu1 P1 1_555 1_555 3.1112(3) y
    Eu1 Ru1 1_555 1_555 3.48210(10)
                                  y
    Ru1 P1 1_555 1_555 2.35580(10)
                                 y
    Ru1 P1 1_555 32_555 2.35580(10)
                                  n
    P1 P1 1_555 3_555 2.30610(10)
                                y
    P1 P1 1_555 32_555 3.08290(10)
                                 y
loop_
    _geom_angle_atom_site_label_1
    _geom_angle_atom_site_label_2
    _geom_angle_atom_site_label_3
    _geom_angle_site_symmetry_1
    _geom_angle_site_symmetry_2
    _geom_angle_site_symmetry_3
    _geom_angle
    _geom_angle_publ_flag
    Eu1 P1 Ru1 1_555 1_555 1_555 77.78 n
    Eu1 P1 P1 1_555 1_555 3_555 68.25 n
    Eu1 P1 P1 1_555 1_555 32_555 109.77 n
    Ru1 P1 P1 1_555 1_555 3_555 111.34 n
    Ru1 P1 P1 1_555 1_555 32_555 49.13 n
    P1 Ru1 P1 1_555 1_555 32_555 81.74 n
    P1 P1 P1 3_555 1_555 32_555 89.59 n
