# Supplementary material for: Filled skutterudite structure of europium ruthenium polyphosphide, EuRu4P12
Source: Acta Crystallogr Sect E Struct Rep Online. 2010 Jan 13;66(Pt 2):i6. doi: 10.1107/S1600536810000589 (PMC2979920; doi:10.1107/S1600536810000589)
Supplement: Supplementary file 2 [file e-66-000i6-Isup2.hkl]

# Strucrue factors of EuRu4P12
data_I
loop_
 _refln_index_h
 _refln_index_k
 _refln_index_l
 _refln_F_meas
 _refln_F_calc
 _refln_F_sigma
 -18   0  12    40.93    40.75    0.288
 -18   9   1    34.92    35.17    0.406
 -18  12  -2    82.52    78.97    0.406
 -17   0   7    66.64    69.09    0.367
 -17   0  13    42.75    44.28    0.288
 -17   8   1    48.22    48.77    0.406
 -16   0   8   101.60   110.43    0.485
 -16   0  10    52.05    52.90    0.380
 -16   0  12    81.44    84.78    0.380
 -16   6   0    44.78    45.63    0.445
 -16  10   0    59.67    58.99    0.366
 -16  12   0    78.16    77.21    0.367
 -16  12   4    91.45    90.51    0.432
 -15 -12   5    29.95    29.65    0.445
 -15  12  -3    40.57    39.56    0.406
 -14 -10   4    87.62    87.02    0.419
 -14   0  10    90.02    95.65    0.419
 -14   0  12    36.08    37.90    0.458
 -14   0  14   121.30   127.50    0.539
 -14   8  -4    72.30    71.90    0.366
 -14  12  -2    93.80    93.07    0.458
 -14  14   4    75.32    73.73    0.366
 -14  15  -3    51.61    49.23    0.314
 -14  16   2    72.51    71.17    0.367
 -14  16   4    46.28    44.98    0.275
 -13   0   1    33.41    34.13    0.471
 -13   0   7    32.56    32.73    0.497
 -13   0  13    25.14    26.18    0.576
 -13   8  -5    27.59    28.03    0.576
 -13   9   0    50.01    52.56    0.432
 -13  10   5    42.72    43.86    0.445
 -12 -16   6    36.66    34.46    0.340
 -12 -11   7    50.32    54.08    0.406
 -12  -5   3    30.45    30.80    0.484
 -12  -4   2    55.78    54.53    0.380
 -12   1  -1    28.29    28.36    0.484
 -12   3  -1    75.57    76.15    0.380
 -12  14   2    88.92    88.76    0.445
 -12  16  -2    37.23    35.57    0.379
 -11 -16   9    19.49    18.05    0.471
 -11 -14   7    63.60    66.25    0.354
 -11 -14   9    34.71    33.04    0.405
 -11   0   1   128.22   129.48    0.617
 -11  12   1    33.71    34.90    0.497
 -11  15   2    39.03    39.60    0.445
 -10 -18   4   113.74   108.33    0.563
 -10 -18   6    40.17    37.04    0.288
 -10 -17   9    27.87    26.46    0.340
 -10  -2   2    66.70    68.46    0.314
 -10   0  14    91.29    96.54    0.445
 -10   1  -1    40.42    40.31    0.353
 -10   3   1   123.74   127.16    0.577
 -10   8   2   138.67   140.78    0.669
 -10  12  -6   106.83   102.49    0.498
 -10  14  -6    59.31    56.96    0.366
 -10  14   0    92.39    95.54    0.458
 -10  14   2    64.20    65.09    0.393
 -10  14   8    81.64    80.87    0.406
 -10  14  10    52.89    50.90    0.353
 -10  16 -10    94.08    88.27    0.432
 -10  16  -4    27.53    25.24    0.497
  -9 -17   6    28.45    26.83    0.445
  -9 -17   8    26.46    25.82    0.432
  -9 -15   4    42.92    43.52    0.445
  -9 -10   9    31.43    33.61    0.536
  -9  -3   0    82.44    80.82    0.380
  -9   0  -1   100.35   100.27    0.459
  -9   0   7    92.62    96.24    0.432
  -9   0  15    42.12    43.61    0.445
  -9   5  -2    51.00    50.38    0.340
  -9   6  -1    73.09    72.17    0.340
  -9   7  -4    87.64    85.40    0.406
  -9   9  -6    35.72    34.92    0.484
  -9  10  -5    37.84    37.17    0.471
  -9  10   3    50.92    51.08    0.393
  -9  11  -6    43.45    43.18    0.445
  -9  11  -2    31.57    31.62    0.523
  -9  11   0    51.78    52.82    0.406
  -9  13   4    46.15    46.99    0.445
  -9  14  -1    46.69    47.46    0.445
  -9  15  -2    34.22    34.35    0.484
  -8 -18   8    45.76    41.97    0.288
  -8 -16   4    82.49    87.64    0.406
  -8 -14   4    63.94    67.27    0.393
  -8 -14   6   142.29   139.28    0.590
  -8 -12   0   134.82   140.43    0.606
  -8 -12  10    50.10    53.68    0.419
  -8  -1   1    46.55    47.38    0.288
  -8   0  16   105.02   110.61    0.485
  -8   0  18    48.33    49.02    0.366
  -8   0  20    91.25    93.49    0.419
  -8   7  -1    39.74    39.61    0.379
  -8   8  -4   142.07   141.70    0.643
  -8   9  -3    52.81    52.29    0.379
  -8  12  -6    59.60    58.85    0.393
  -8  12  -2    67.01    67.53    0.366
  -8  13   3    65.25    64.58    0.393
  -8  13   5    47.31    47.85    0.432
  -8  15   3    59.78    59.10    0.366
  -8  16   6    41.50    40.35    0.419
  -8  20   0    90.07    91.78    0.419
  -7   0  -1    13.84    16.06    0.562
  -7   0   3    16.57    14.76    0.510
  -7   3   2    90.50    91.81    0.419
  -7   4  -3   192.79   188.54    0.697
  -7   5  -2    59.50    58.20    0.301
  -7   6  -3    45.99    44.70    0.314
  -7   9  -8    66.78    65.14    0.366
  -7   9  -2    50.05    48.92    0.353
  -7  10  -3   124.13   123.06    0.564
  -7  11  -6    90.31    88.42    0.445
  -7  12  -5    49.88    49.09    0.406
  -7  13   0    32.61    32.73    0.497
  -7  16  -5    36.41    36.60    0.458
  -7  16  -3    49.78    48.53    0.406
  -7  17  -2    36.62    36.04    0.445
  -7  18  -9    39.25    36.50    0.314
  -6 -16   6   108.03   104.48    0.537
  -6 -15  13    20.07    18.25    0.523
  -6 -14  10    56.20    59.41    0.393
  -6 -12   0    61.98    64.60    0.380
  -6 -10   0   142.76   147.58    0.645
  -6  -6   2    89.77    90.87    0.393
  -6  -6   4   168.86   173.34    0.750
  -6  -5   5    60.33    58.34    0.288
  -6   0  18    76.75    80.46    0.380
  -6   6   0   298.41   298.32    0.691
  -6   8  -8    35.37    35.47    0.445
  -6   8  -4   119.31   117.49    0.511
  -6   8  -2   198.15   194.89    0.789
  -6  10 -10    68.10    65.80    0.393
  -6  10  -2    94.28    92.69    0.432
  -6  11   5    25.51    26.54    0.536
  -6  12  -8    57.72    55.49    0.406
  -6  12  -6   138.14   135.41    0.590
  -6  12  -4    76.87    75.66    0.366
  -6  14  -8   141.43   138.05    0.590
  -6  15  -5    43.30    43.20    0.445
  -6  15  -3    64.10    62.37    0.366
  -6  16   2   105.67   104.35    0.485
  -6  16  12    40.35    39.17    0.327
  -6  18  -8    77.34    74.18    0.366
  -6  18  -6    50.82    48.00    0.353
  -6  18   2    49.18    47.25    0.380
  -6  20  -6    89.50    85.14    0.406
  -6  20  -2    84.65    81.02    0.419
  -5 -18   5    25.05    23.85    0.536
  -5 -13   8    25.90    28.11    0.589
  -5  -8   3    28.33    27.72    0.419
  -5  -3   0   106.60   105.80    0.435
  -5  -2   1    80.63    79.41    0.354
  -5  -1   0    41.79    42.58    0.249
  -5  -1   2   106.77   106.31    0.420
  -5   0  -1   152.92   155.38    0.515
  -5   0   1   153.32   155.38    0.515
  -5   0   9    52.83    54.26    0.314
  -5   1   0    41.91    42.58    0.249
  -5   1   2   104.84   106.32    0.420
  -5   2  -1    79.78    79.40    0.354
  -5   2   1    79.57    79.40    0.354
  -5   3   0   107.26   105.81    0.433
  -5   4  -1    34.44    34.46    0.301
  -5   5  -2    65.76    64.40    0.301
  -5   5   0    72.30    72.71    0.354
  -5   7   4   117.58   117.42    0.564
  -5   7   6    33.78    34.24    0.393
  -5   8  -7    86.13    83.79    0.393
  -5   9  -8    38.73    37.32    0.432
  -5  10  -9    36.76    35.27    0.471
  -5  10  -3    58.28    58.21    0.340
  -5  12  -7    31.85    30.48    0.497
  -5  12  11    31.98    31.42    0.523
  -5  13  -4    59.49    57.17    0.393
  -5  15 -10    43.51    42.72    0.406
  -5  15  -4    53.15    52.31    0.406
  -5  15  12    30.70    29.66    0.379
  -5  20   7    30.94    29.99    0.314
  -4 -17  13    44.91    42.08    0.249
  -4 -15   5    17.46    18.97    0.798
  -4 -14   8    67.08    72.06    0.393
  -4 -12  12   110.61   117.73    0.537
  -4  -8  -2   115.60   117.60    0.553
  -4  -4   0   225.92   226.05    0.539
  -4  -3   1   213.54   215.65    0.520
  -4  -3   3    33.98    33.85    0.301
  -4  -2   0   204.49   205.08    0.482
  -4  -2   2   335.44   341.19    0.517
  -4  -1   1    63.81    65.07    0.289
  -4  -1   3    34.06    34.18    0.288
  -4   0   0   275.83   282.02    0.446
  -4   0   2   209.34   211.98    0.479
  -4   0   4   224.06   226.06    0.533
  -4   0  16    88.44    92.75    0.432
  -4   0  18    57.33    59.24    0.393
  -4   1  -1    64.40    65.06    0.288
  -4   1   1    63.88    65.07    0.288
  -4   1   3    33.66    34.18    0.288
  -4   2  -2   335.06   341.19    0.514
  -4   2   0   202.27   205.10    0.479
  -4   2   2   337.63   341.16    0.518
  -4   3  -3    35.37    33.88    0.301
  -4   3  -1   211.98   215.67    0.518
  -4   3   1   212.78   215.65    0.518
  -4   4  -6   114.99   112.41    0.511
  -4   4  -2    48.64    47.22    0.249
  -4   4   0   230.57   226.10    0.531
  -4   5   3    23.54    23.48    0.379
  -4   6  -8   119.34   117.49    0.511
  -4   6  -4   113.19   112.38    0.511
  -4   6  -2   211.96   213.30    0.634
  -4   7  -3    23.60    22.96    0.432
  -4   8  -8   146.95   141.79    0.643
  -4   8  12   126.57   123.66    0.616
  -4   9  -9    44.78    44.44    0.406
  -4   9  -7    87.14    85.39    0.432
  -4  10  -8    79.84    77.40    0.393
  -4  10  -2   231.09   227.57    0.817
  -4  10  10   185.45   192.01    0.713
  -4  10  14    86.93    90.79    0.419
  -4  11   1   116.39   114.84    0.551
  -4  13  -7    31.26    29.99    0.523
  -4  14   6   105.15   106.54    0.498
  -4  14  10    90.54    87.09    0.419
  -4  16  14    40.50    38.65    0.275
  -4  18  10   112.08   108.25    0.564
  -4  20  -6    46.23    43.19    0.288
  -4  20   4    81.88    78.97    0.380
  -3 -20   3    16.77    16.70    0.615
  -3 -17  12    16.88    15.51    0.562
  -3 -15  10    55.51    58.64    0.393
  -3 -15  12    37.43    39.60    0.419
  -3 -10   9    23.09    21.00    0.602
  -3  -4   1    34.39    34.18    0.262
  -3  -4   3    40.74    34.54    0.262
  -3  -3   0    35.23    34.80    0.249
  -3  -3   2    33.24    33.12    0.262
  -3  -3   4    34.45    33.85    0.301
  -3  -2   1   117.86   118.00    0.464
  -3  -1   2   165.17   165.66    0.437
  -3  -1   4   212.05   215.67    0.520
  -3   0   1   272.22   277.14    0.397
  -3   0   3    34.48    34.80    0.249
  -3   0   5   106.18   105.80    0.433
  -3   0   7   210.40   215.92    0.652
  -3   0  19    28.71    30.63    0.497
  -3   1   2   164.20   165.67    0.438
  -3   1   4   214.95   215.64    0.520
  -3   2  -3    37.79    33.45    0.249
  -3   2  -1   119.90   118.01    0.460
  -3   2   1   119.18   118.00    0.461
  -3   2   3    33.45    33.12    0.262
  -3   3  -4    35.09    33.87    0.301
  -3   3  -2    33.97    33.13    0.262
  -3   3   0    35.10    34.80    0.249
  -3   3   2    33.77    33.13    0.262
  -3   4  -3    34.96    33.86    0.301
  -3   4  -1    33.66    34.18    0.288
  -3   4   3    34.13    33.85    0.301
  -3   5 -10    58.54    58.21    0.340
  -3   5  -6    39.68    38.52    0.314
  -3   5  -4    94.18    93.07    0.393
  -3   5  -2    74.56    73.65    0.340
  -3   6  -3    29.92    29.31    0.340
  -3   6  -1   159.38   158.06    0.605
  -3   7 -12    76.98    74.11    0.366
  -3   7  -6    45.46    44.69    0.314
  -3   9 -12    37.90    36.76    0.458
  -3  12  -5    30.15    30.80    0.484
  -3  12   7    46.66    47.29    0.432
  -3  13  -6    30.56    31.15    0.497
  -3  13  12    43.89    44.56    0.419
  -3  14 -15    53.11    49.33    0.314
  -3  14 -13    56.98    53.43    0.353
  -3  14   7    90.45    90.25    0.433
  -3  14   9    40.52    40.70    0.458
  -3  16 -13    26.86    25.05    0.419
  -3  19   4    30.10    29.29    0.458
  -3  20  -7    46.46    43.82    0.288
  -2 -18  12    74.16    79.03    0.367
  -2 -17   5    26.38    27.40    0.576
  -2 -17  13    28.40    30.25    0.366
  -2 -16  12    34.52    35.53    0.405
  -2 -14   0   148.55   155.38    0.710
  -2 -13  -1    31.47    33.16    0.484
  -2 -12  10   126.02   136.15    0.616
  -2 -12  16    34.29    35.55    0.405
  -2 -10  -4   221.26   224.65    0.825
  -2  -7  -3    92.24    91.80    0.420
  -2  -5  -1   105.57   106.32    0.422
  -2  -5   1   104.36   106.33    0.422
  -2  -4   0   207.02   212.02    0.485
  -2  -4   2   334.83   341.20    0.520
  -2  -3   1   163.59   165.67    0.443
  -2  -2   4   333.93   341.22    0.521
  -2  -1   1    75.83    76.71    0.302
  -2  -1   3   117.83   118.00    0.461
  -2  -1   5    79.19    79.40    0.354
  -2   0   0   133.22   132.00    0.333
  -2   0   4   204.74   205.08    0.481
  -2   1  -1    74.71    76.74    0.302
  -2   1   1    75.44    76.72    0.302
  -2   1   3   116.46   118.01    0.463
  -2   1   5    79.54    79.40    0.354
  -2   2  -4   340.54   341.14    0.514
  -2   2   4   347.45   341.20    0.544
  -2   3  -3    34.33    33.14    0.262
  -2   3  -1   164.56   165.66    0.437
  -2   3   1   166.77   165.66    0.438
  -2   3   3    34.13    33.14    0.262
  -2   3   7   128.14   132.68    0.488
  -2   4  -2   336.98   341.17    0.515
  -2   4   0   211.09   211.97    0.480
  -2   4   2   342.72   341.14    0.525
  -2   5 -11    32.24    31.07    0.445
  -2   5  -1   105.44   106.32    0.420
  -2   5   1   106.00   106.31    0.420
  -2   5   3    52.57    52.39    0.262
  -2   5   5    66.62    64.42    0.301
  -2   6 -12   148.44   143.98    0.695
  -2   6  -6    91.32    90.87    0.458
  -2   6   4   217.76   220.35    0.655
  -2   7 -11    54.70    54.01    0.393
  -2   7  -9    49.60    48.91    0.353
  -2   8 -12    70.28    67.59    0.366
  -2   8  -6   204.68   201.31    0.776
  -2   8   8    75.31    73.98    0.353
  -2   8  10   140.37   138.09    0.669
  -2   9  -9    42.40    41.55    0.406
  -2   9  -5    51.64    50.39    0.340
  -2  10  -8   143.45   140.79    0.669
  -2  11  -7    82.79    79.88    0.406
  -2  11   1    83.13    82.21    0.393
  -2  12   4    54.39    54.52    0.380
  -2  12   6   135.87   138.59    0.579
  -2  12   8    74.74    72.32    0.366
  -2  12  12    45.87    47.20    0.445
  -2  14 -12    96.18    93.12    0.484
  -2  14  -2    74.77    74.38    0.367
  -2  14   6    52.25    52.72    0.406
  -2  14   8   121.83   123.15    0.539
  -2  14  10    64.84    65.50    0.393
  -2  14  14    33.01    30.83    0.419
  -2  15  -3    42.42    42.12    0.445
  -2  16  -8    49.88    48.16    0.406
  -2  18  -8    82.91    79.82    0.406
  -2  18  -6    52.76    50.00    0.366
  -2  18   0    85.99    84.61    0.419
  -2  18   2    40.10    38.43    0.445
  -2  20  -8    34.85    32.46    0.314
  -2  20   0    38.64    37.11    0.379
  -1 -19   8    35.49    33.47    0.366
  -1 -18   3    55.64    59.08    0.393
  -1 -16   1    27.40    27.92    0.576
  -1 -16   5    35.08    37.43    0.497
  -1 -16   9    29.06    31.27    0.510
  -1 -15  -2    26.15    27.83    0.576
  -1 -12  -5    51.42    52.90    0.380
  -1 -12  -3    74.00    76.17    0.354
  -1 -11  -2    55.18    57.05    0.340
  -1 -10  -5    81.89    82.87    0.393
  -1 -10  -3   125.42   127.12    0.578
  -1 -10  -1    41.08    40.31    0.353
  -1  -8   1    46.54    47.38    0.288
  -1  -6   1    50.44    50.33    0.249
  -1  -5  -2    79.85    79.40    0.355
  -1  -5   0   154.74   155.36    0.516
  -1  -5   2    80.07    79.40    0.354
  -1  -4  -1    64.68    65.06    0.289
  -1  -4   1    65.11    65.06    0.288
  -1  -4   3   214.58   215.64    0.519
  -1  -3   0   282.80   277.16    0.413
  -1  -3   2   118.07   118.00    0.461
  -1  -3   4    33.96    34.18    0.288
  -1  -2   1    75.66    76.72    0.302
  -1  -2   3   164.43   165.66    0.439
  -1  -2   5   104.04   106.34    0.421
  -1  -1   0    75.88    75.16    0.305
  -1  -1   2    75.18    76.72    0.303
  -1  -1   4    65.24    65.06    0.288
  -1   0   1    76.39    75.17    0.303
  -1   0   3    19.34    22.48    0.340
  -1   0   5    41.46    42.59    0.249
  -1   0  13    31.26    33.78    0.484
  -1   1  -2    75.76    76.71    0.302
  -1   1   0    76.33    75.17    0.303
  -1   1   2    75.45    76.72    0.303
  -1   1   4    62.90    65.10    0.302
  -1   2  -7    33.34    33.40    0.327
  -1   2  -5   107.87   106.32    0.420
  -1   2  -3   167.64   165.67    0.437
  -1   2  -1    75.01    76.73    0.302
  -1   2   1    73.93    76.76    0.303
  -1   2   3   163.69   165.67    0.445
  -1   2   5   103.48   106.35    0.422
  -1   3  -8   141.24   136.65    0.512
  -1   3  -4    34.53    34.18    0.262
  -1   3  -2   120.88   118.03    0.461
  -1   3   0   277.13   277.10    0.398
  -1   3   2   119.71   118.01    0.466
  -1   3   4    33.21    34.19    0.288
  -1   4  -3   219.82   215.68    0.518
  -1   4  -1    65.85    65.07    0.288
  -1   4   1    65.84    65.07    0.289
  -1   4   3   218.80   215.66    0.525
  -1   5  -2    82.76    79.47    0.354
  -1   5   2    80.79    79.41    0.355
  -1   5   4    34.91    34.46    0.301
  -1   5   6    99.72   100.23    0.421
  -1   5   8    87.83    90.09    0.420
  -1   5  12    39.70    37.14    0.432
  -1   6 -13    29.28    28.90    0.523
  -1   6   3    52.41    52.68    0.249
  -1   6   5    49.99    48.49    0.288
  -1   6   7    38.74    37.16    0.340
  -1   7 -10    37.50    36.78    0.405
  -1   7  -8    20.37    20.54    0.549
  -1   8 -11    29.16    28.20    0.523
  -1   8  -9    29.80    29.03    0.471
  -1   8   5    41.79    41.66    0.340
  -1   9   2    58.72    58.66    0.288
  -1   9  14    49.51    47.50    0.432
  -1  10   9    66.17    64.00    0.353
  -1  10  15    23.62    22.20    0.602
  -1  11  12    34.37    34.89    0.497
  -1  12  -9    43.28    41.61    0.445
  -1  12  15    16.89    17.45    0.733
  -1  13  10    21.84    21.79    0.667
  -1  16 -11    37.76    36.07    0.419
  -1  17   0    67.73    66.48    0.393
  -1  17   2    34.85    34.99    0.497
  -1  17   8    49.59    48.77    0.380
  -1  18 -11    49.37    46.24    0.288
  -1  19  -6    35.40    34.33    0.405
   0 -20   2    31.46    32.23    0.419
   0 -18  -4    58.51    59.22    0.366
   0 -18   0    56.72    59.97    0.366
   0 -18   2    82.43    87.59    0.393
   0 -18   8    46.53    49.08    0.366
   0 -18  12    42.31    43.68    0.275
   0 -16   0   129.18   136.47    0.617
   0 -16   6    42.35    45.74    0.445
   0 -15  -5    50.97    54.69    0.432
   0 -15   9    40.75    43.68    0.458
   0 -15  11    58.63    61.75    0.366
   0 -14  12    35.38    37.43    0.458
   0 -13  -5    64.71    66.78    0.367
   0 -13  13    24.75    26.20    0.576
   0 -12  -6    63.61    65.39    0.380
   0 -12  14    36.41    37.89    0.445
   0 -12  16    80.60    84.82    0.380
   0 -12  18    39.85    40.76    0.288
   0 -10  14    89.71    95.66    0.419
   0 -10  16    51.24    52.92    0.379
   0  -9  -5    54.02    54.24    0.314
   0  -9  -3    80.69    80.80    0.380
   0  -9  11    50.68    52.86    0.406
   0  -8  18    49.62    52.20    0.366
   0  -7  -3   215.79   215.85    0.653
   0  -7  -1    56.03    57.09    0.288
   0  -7   9    93.91    96.20    0.432
   0  -7  11   121.56   126.34    0.564
   0  -7  13    31.16    32.77    0.497
   0  -7  17    65.51    69.14    0.366
   0  -6  -4   152.87   151.43    0.635
   0  -6  14   168.77   178.72    0.724
   0  -6  16    40.19    41.94    0.458
   0  -5  -3   106.76   105.80    0.435
   0  -5  -1    41.63    42.58    0.249
   0  -5   1    42.08    42.58    0.249
   0  -5   3   104.53   105.81    0.433
   0  -4  -4   230.54   226.10    0.541
   0  -4  -2   206.06   205.08    0.487
   0  -4   0   277.80   281.98    0.452
   0  -4   2   202.64   205.10    0.479
   0  -4   4   220.55   226.12    0.530
   0  -4  10   113.37   117.42    0.512
   0  -4  12   120.19   124.63    0.564
   0  -4  14    81.35    84.55    0.393
   0  -4  16    98.06   103.44    0.458
   0  -4  18    59.16    61.14    0.366
   0  -4  20    66.20    68.56    0.314
   0  -3  -3    34.56    34.80    0.249
   0  -3  -1    20.27    22.38    0.327
   0  -3   1    19.57    22.45    0.340
   0  -3   3    34.37    34.80    0.249
   0  -3   5    31.45    30.72    0.327
   0  -2   0   135.14   132.03    0.334
   0  -2   4   210.18   211.97    0.490
   0  -2   8    80.74    81.43    0.393
   0  -2  14   149.77   155.33    0.711
   0  -2  16    56.00    59.32    0.406
   0  -2  20    36.54    37.08    0.379
   0  -1  -1    75.37    75.16    0.306
   0  -1   1    75.84    75.16    0.303
   0  -1   3   276.68   277.10    0.397
   0  -1   5   154.86   155.36    0.517
   0  -1  13    33.00    34.14    0.471
   0  -1  17    64.03    66.51    0.393
   0  -1  19    41.81    43.42    0.406
   0   0  -4   284.80   281.96    0.453
   0   0  -2   137.41   132.11    0.335
   0   0   4   282.63   281.95    0.459
   0   0   8   349.04   350.16    0.673
   0   0  10   117.46   118.58    0.590
   0   0  12   174.95   182.50    0.647
   0   0  16   131.19   136.38    0.617
   0   0  18    57.86    59.92    0.393
   0   0  20   110.81   113.34    0.512
   0   1  -5   158.27   155.39    0.516
   0   1  -3   279.32   277.11    0.397
   0   1  -1    75.48    75.16    0.303
   0   1   9   100.10   100.27    0.459
   0   1  11   124.75   129.56    0.618
   0   2 -10   159.91   156.76    0.788
   0   2  -6   289.52   282.28    0.577
   0   2  -4   213.99   211.98    0.479
   0   2   0   136.41   132.07    0.334
   0   2  12    90.98    94.64    0.446
   0   2  18    80.56    84.69    0.393
   0   3  -5    31.07    30.72    0.327
   0   3  -3    35.56    34.80    0.249
   0   3  -1    20.28    22.38    0.327
   0   3   1    19.74    22.43    0.340
   0   3   3    34.05    34.80    0.249
   0   4  -8   182.86   178.53    0.723
   0   4  -6   162.90   159.58    0.631
   0   4  -4   225.20   226.05    0.530
   0   4  -2   209.35   205.13    0.479
   0   4   0   281.37   281.95    0.452
   0   4   2   207.32   205.09    0.493
   0   4   4   228.78   226.07    0.541
   0   5 -11    62.85    61.00    0.340
   0   5  -9    48.38    46.32    0.340
   0   5  -5    74.83    72.74    0.354
   0   5  -3   107.37   105.81    0.433
   0   5  -1    43.31    42.58    0.249
   0   5   3   108.15   105.82    0.435
   0   5  17    32.76    34.05    0.497
   0   6 -10   150.12   147.52    0.616
   0   6  -6   305.44   298.41    0.693
   0   6  -2   292.96   289.00    0.576
   0   6  12    62.31    64.58    0.380
   0   6  18    78.93    82.28    0.367
   0   7  -5   132.64   133.86    0.512
   0   7  15    23.55    25.65    0.628
   0   8 -12   142.22   140.34    0.603
   0   8 -10    94.98    98.99    0.445
   0   8  -2    88.37    87.00    0.380
   0   8   0   357.49   350.23    0.665
   0   8   4   170.37   168.99    0.728
   0   8   8   237.27   239.74    0.839
   0   8  16   107.09   110.14    0.538
   0   9  -9    39.63    37.92    0.406
   0  10 -12    85.74    83.11    0.406
   0  10 -10   117.77   115.38    0.524
   0  10   0   119.67   118.58    0.590
   0  10   2   154.83   155.03    0.566
   0  10   4   125.61   125.71    0.605
   0  10   6   134.46   140.99    0.643
   0  10   8    90.27    94.10    0.432
   0  12 -12   106.22   102.64    0.498
   0  12 -10    76.27    72.85    0.366
   0  12  -8   136.52   145.54    0.604
   0  12  -2    82.35    85.47    0.393
   0  12   0   176.92   182.43    0.882
   0  12   4   133.52   134.93    0.539
   0  13 -17    47.89    44.40    0.275
   0  13  -9    53.48    52.51    0.406
   0  13  -3    93.15    96.68    0.432
   0  13   1    33.48    33.70    0.471
   0  13  11    65.96    66.56    0.393
   0  14 -14   134.36   127.55    0.642
   0  14  -2   148.62   156.25    0.709
   0  14   4    82.94    83.26    0.393
   0  14   6   176.22   178.69    0.726
   0  14  10    94.99    96.41    0.459
   0  15  -3    84.88    83.51    0.406
   0  15   1    21.83    23.04    0.654
   0  16  -2    66.67    65.14    0.393
   0  16   4    91.85    92.66    0.433
   0  16   8   110.21   110.48    0.538
   0  16  10    59.26    58.98    0.367
   0  16  12    73.49    77.29    0.353
   0  18 -10    75.10    71.41    0.366
   0  18  -6    80.80    80.38    0.406
   0  19  -9    18.68    20.18    0.523
   0  20  -4    78.65    75.49    0.367
   0  20   0   116.65   113.36    0.512
   0  20   8    96.32    93.51    0.420
   0  21   3    57.16    54.16    0.275
   1 -19   0    42.10    43.41    0.406
   1 -18   5    38.81    40.85    0.445
   1 -17   6    51.31    51.08    0.406
   1 -16  -3    44.43    46.48    0.445
   1 -13   0    32.79    34.15    0.471
   1 -12  13    22.26    21.81    0.641
   1 -11  -6    90.06    90.92    0.406
   1  -8  -3    39.11    39.13    0.314
   1  -7  -4    48.46    48.31    0.288
   1  -5  -2    79.73    79.40    0.354
   1  -5   2    79.25    79.40    0.354
   1  -4  -5   132.53   130.44    0.607
   1  -4  -3   217.27   215.64    0.525
   1  -4  -1    64.24    65.07    0.289
   1  -4   1    64.86    65.06    0.288
   1  -4   3   215.30   215.64    0.519
   1  -4  11   111.96   114.86    0.551
   1  -3  -4    34.43    34.18    0.288
   1  -3  -2   119.32   118.00    0.463
   1  -3   0   277.27   277.10    0.398
   1  -3   2   117.64   118.00    0.461
   1  -3   4    34.27    34.18    0.288
   1  -2  -5   108.10   106.33    0.421
   1  -2  -3   166.82   165.66    0.442
   1  -2  -1    74.59    76.74    0.303
   1  -2   1    74.04    76.76    0.302
   1  -2   3   165.95   165.66    0.437
   1  -2   5   105.15   106.32    0.422
   1  -1  -4    66.91    65.09    0.328
   1  -1  -2    74.40    76.74    0.303
   1  -1   0    76.31    75.17    0.303
   1   0  -7    59.22    57.12    0.288
   1   0  -3    20.81    22.33    0.327
   1   0  -1    76.30    75.17    0.304
   1   1  -4    66.44    65.08    0.328
   1   1  -2    75.90    76.71    0.303
   1   1   0    76.06    75.16    0.303
   1   2  -5   108.16   106.33    0.420
   1   2  -3   167.01   165.67    0.439
   1   2  -1    76.53    76.71    0.302
   1   3  -6   162.95   158.13    0.606
   1   3  -4    34.25    34.18    0.288
   1   3  -2   120.37   118.02    0.461
   1   3   0   282.87   277.16    0.402
   1   4  -9    94.39    91.71    0.419
   1   4  -3   219.42   215.67    0.519
   1   4  -1    66.12    65.07    0.288
   1   4   1    65.62    65.06    0.289
   1   5  -2    81.74    79.44    0.354
   1   5   0   156.27   155.37    0.516
   1   5   2    80.49    79.41    0.355
   1   6 -11    35.08    33.97    0.432
   1   8 -13    30.35    29.75    0.536
   1   8  -7    39.94    39.61    0.379
   1   8  15    21.91    22.06    0.667
   1   9 -12    33.89    33.34    0.497
   1   9  -8    69.49    67.11    0.340
   1   9  -6    74.20    72.19    0.353
   1   9   0   102.67   100.30    0.459
   1   9   4    33.02    33.75    0.380
   1  10 -11    84.02    80.82    0.393
   1  10  13    25.10    26.63    0.615
   1  11  -8    82.86    82.87    0.393
   1  11   0   132.51   129.51    0.617
   1  11  14    62.21    63.89    0.393
   1  12  11    52.01    52.67    0.406
   1  14  -7    27.24    27.49    0.576
   1  14   1    27.38    27.14    0.536
   1  15  -4    28.31    27.99    0.562
   1  15   8    23.33    23.06    0.628
   2 -20  -4    41.45    39.00    0.353
   2 -20  -2    80.22    82.26    0.380
   2 -20   6    84.12    78.99    0.419
   2 -19  -1    31.41    32.67    0.419
   2 -18   4   111.39   116.86    0.498
   2 -17   1    42.91    44.31    0.419
   2 -16  -2   122.38   120.68    0.538
   2 -16   0    57.04    59.27    0.406
   2 -16   4    45.46    47.92    0.445
   2 -13  -9    32.14    31.55    0.523
   2 -12  -2   169.66   168.40    0.657
   2 -10  -6    92.55    93.88    0.433
   2 -10  -2    67.18    68.45    0.314
   2 -10  14    62.62    65.13    0.393
   2  -9  -7    61.39    61.16    0.340
   2  -8  14   119.24   126.01    0.538
   2  -7   5    57.13    58.20    0.288
   2  -6   2   125.75   126.25    0.604
   2  -5  -9    49.79    49.57    0.340
   2  -5  -7    89.09    87.22    0.393
   2  -5  -1   105.53   106.32    0.420
   2  -5   1   103.77   106.34    0.420
   2  -4  -4    48.53    47.21    0.249
   2  -4  -2   342.46   341.14    0.525
   2  -4   0   209.74   211.98    0.480
   2  -4   2   329.15   341.35    0.515
   2  -4   6   212.17   213.30    0.636
   2  -3  -3    34.21    33.14    0.262
   2  -3  -1   165.10   165.66    0.438
   2  -3   1   161.97   165.70    0.437
   2  -3   3    33.69    33.12    0.262
   2  -2  -4   347.23   341.19    0.523
   2  -2   4   338.00   341.15    0.522
   2  -1  -5    81.59    79.43    0.354
   2  -1  -3   120.45   118.02    0.462
   2  -1  -1    75.93    76.71    0.302
   2  -1   1    75.80    76.71    0.302
   2   0 -12    88.88    85.49    0.406
   2   0 -10   148.16   155.19    0.567
   2   0  -8    88.87    87.01    0.432
   2   0  -6   298.41   289.12    0.580
   2   0  -4   208.16   205.11    0.481
   2   0   0   137.17   132.10    0.331
   2   0  14   148.93   156.24    0.712
   2   0  16    61.78    65.21    0.393
   2   0  18    83.20    87.55    0.406
   2   1  -5    81.51    79.43    0.354
   2   1  -3   120.96   118.03    0.462
   2   1  -1    75.56    76.72    0.302
   2   2  -4   341.44   341.14    0.518
   2   3  -5    76.56    73.71    0.340
   2   3  -1   167.52   165.67    0.438
   2   4 -10   231.16   227.57    0.817
   2   4  -8   120.77   117.63    0.551
   2   4  -2   342.89   341.14    0.520
   2   4   0   212.97   211.97    0.482
   2   5  -1   106.87   106.31    0.420
   2   5   1   107.76   106.32    0.421
   2   6 -10    95.04    92.70    0.432
   2   6  -8   199.69   194.92    0.776
   2   6   0   286.72   282.22    0.580
   2   7   1    34.70    33.42    0.301
   2   8  -4   120.22   117.35    0.551
   2   8  -2   214.18   210.72    0.687
   2   8   0    83.48    81.46    0.393
   2   9 -15    35.96    34.38    0.484
   2   9 -13    37.77    36.95    0.484
   2   9 -11    31.92    31.62    0.497
   2  10 -10    36.32    36.01    0.445
   2  10   0   157.90   156.73    0.566
   2  10  12   128.62   132.56    0.618
   2  11 -13    49.54    47.06    0.419
   2  11   9    35.75    35.76    0.484
   2  12 -14    91.90    88.82    0.445
   2  12   0    95.04    94.57    0.446
   2  13  -5    36.27    35.14    0.471
   2  13  -3    43.69    43.00    0.406
   2  13   7    27.75    27.60    0.536
   2  13  11    31.05    31.86    0.536
   2  14 -16    75.43    71.28    0.340
   2  14  -4   115.56   114.23    0.524
   2  15   5    29.43    33.07    0.615
   2  15   9    29.36    30.49    0.536
   2  16 -14    80.14    74.69    0.380
   2  16   6   107.80   107.92    0.486
   2  16  10    97.86    97.73    0.459
   2  17   7    45.84    45.86    0.406
   3 -21   4    48.78    50.40    0.275
   3 -19  10    25.26    23.83    0.366
   3 -16   1    36.81    38.61    0.484
   3  -9  -4    73.41    74.21    0.354
   3  -8  -5    60.97    60.03    0.301
   3  -8   7   126.40   129.84    0.616
   3  -7  -8    37.32    36.71    0.393
   3  -6  -5    71.80    72.69    0.341
   3  -4  -3    33.96    33.85    0.301
   3  -4   1    33.58    34.19    0.288
   3  -4   3    34.49    33.85    0.301
   3  -4   5    23.48    23.48    0.379
   3  -3  -4    35.14    33.87    0.301
   3  -3  -2    33.43    33.12    0.262
   3  -3   0    35.10    34.80    0.249
   3  -3   2    33.69    33.12    0.262
   3  -3   4    34.81    33.86    0.301
   3  -2  -3    33.45    33.12    0.262
   3  -2  -1   119.83   118.01    0.461
   3  -2   1   119.87   118.01    0.460
   3  -2   3    33.56    33.12    0.262
   3  -1  -4   220.25   215.69    0.520
   3  -1  -2   166.94   165.66    0.438
   3  -1   0    19.68    22.44    0.340
   3   0 -15    86.21    83.55    0.406
   3   0 -13    99.35    96.65    0.472
   3   0  -9    79.54    80.81    0.380
   3   0  -5   110.19   105.89    0.420
   3   0  -3    35.79    34.81    0.249
   3   0  -1   277.59   277.10    0.397
   3   1  -4   219.96   215.68    0.519
   3   1  -2   169.31   165.70    0.437
   3   1   0    20.77    22.34    0.327
   3   2  -1   121.32   118.04    0.461
   3   3  -4    34.90    33.86    0.301
   3   3  -2    33.77    33.13    0.262
   3   3   0    35.40    34.80    0.249
   3   4  -1    34.85    34.19    0.262
   3   4   1    34.73    34.18    0.262
   3   5   0    31.64    30.73    0.327
   3   6  -9    62.94    61.24    0.314
   3   6  -7   145.83   143.54    0.551
   3   7 -10   127.45   123.13    0.537
   3   7  -4   193.12   188.55    0.699
   3   7   2   134.65   132.62    0.488
   3   8 -13    67.17    64.63    0.393
   3   8  -9    54.20    52.33    0.353
   3   8  -1   139.75   136.60    0.513
   3   9 -10    52.05    51.09    0.393
   3   9  -2    55.44    53.31    0.301
   3   9   6    26.26    25.04    0.471
   3  12   1    49.99    49.80    0.380
   3  12  13    28.22    28.47    0.536
   3  13 -16    34.02    31.72    0.366
   3  13 -10    66.77    65.03    0.366
   3  13  -4    89.35    87.34    0.445
   3  13   2    65.16    64.65    0.354
   3  14   1    89.56    89.38    0.406
   3  14   5    43.93    44.54    0.445
   3  15  -2    53.88    53.06    0.406
   3  15   4    77.16    76.57    0.367
   3  16   7    39.75    39.95    0.458
   3  20  -1    43.85    42.08    0.366
   4 -20  -2    42.03    42.36    0.353
   4 -19  -1    38.54    39.36    0.406
   4 -18  -2   113.21   116.10    0.498
   4 -18   8    41.27    42.69    0.366
   4 -17  -1    58.95    62.28    0.393
   4 -16  -6    52.55    53.01    0.406
   4 -16   0    98.06   103.44    0.459
   4 -16   4   124.00   131.92    0.616
   4 -16  10    26.51    26.23    0.497
   4 -14   0    79.98    84.61    0.393
   4 -12   0   120.61   124.61    0.564
   4 -12  10    29.36    29.80    0.549
   4 -11  -9    46.43    47.22    0.432
   4 -11  -5    52.98    53.42    0.380
   4 -10  12    29.19    28.22    0.549
   4  -9   1    90.34    91.68    0.432
   4  -9  13    44.70    47.04    0.445
   4  -8  -4   183.24   183.83    0.751
   4  -6  -6   173.39   173.28    0.738
   4  -5  -7   119.38   117.44    0.551
   4  -5   5    58.65    58.31    0.288
   4  -4   0   224.83   226.06    0.531
   4  -3  -3    34.28    33.85    0.301
   4  -3  -1   215.03   215.64    0.518
   4  -3   1   214.62   215.64    0.517
   4  -3   3    35.61    33.89    0.301
   4  -2  -2   341.04   341.14    0.518
   4  -2   0   206.94   205.09    0.477
   4  -2   2   337.34   341.16    0.515
   4  -1  -1    65.97    65.07    0.288
   4  -1   1    65.29    65.06    0.288
   4   0 -14    79.06    83.36    0.367
   4   0 -12   136.99   134.94    0.656
   4   0 -10   127.64   125.72    0.604
   4   0  -6   156.75   151.52    0.631
   4   0  -4   229.35   226.08    0.533
   4   0  -2   215.55   212.00    0.478
   4   0   0   278.29   281.97    0.446
   4   1  -1    67.92    65.12    0.341
   4   2  -2   340.98   341.14    0.519
   4   2   0   210.03   205.14    0.478
   4   3  -3    35.38    33.88    0.301
   4   3  -1   220.90   215.70    0.518
   4   4   0   229.54   226.08    0.534
   4   5  -1   132.22   130.43    0.606
   4   6 -10   154.43   151.49    0.656
   4   6   0   163.06   159.59    0.636
   4   8 -10    82.49    82.28    0.406
   4   8  -6   109.19   106.64    0.511
   4   8   0   180.23   178.48    0.726
   4   9  -5    49.28    48.28    0.340
   4  10  -6   157.56   157.06    0.657
   4  10   0   118.96   117.36    0.512
   4  11 -13    62.72    60.82    0.393
   4  11   7   111.77   113.49    0.528
   4  12  -4   190.89   190.06    0.935
   4  12  -2    58.99    59.23    0.353
   4  12   6    80.32    81.34    0.394
   4  12   8   114.02   115.63    0.540
   4  12  14    62.68    58.74    0.366
   4  13   1    31.31    30.85    0.484
   4  14 -14    78.11    73.85    0.380
   4  14 -12    57.28    53.95    0.366
   4  14  -4    84.84    82.88    0.406
   4  14   2   112.48   111.42    0.538
   4  16 -12    95.57    90.64    0.432
   4  16   2    46.13    44.80    0.432
   4  16   8    92.06    93.28    0.446
   4  17   5    35.07    35.14    0.484
   4  18   0    62.69    61.13    0.366
   4  18   6    87.17    86.23    0.406
   4  19   7    42.51    42.40    0.340
   5 -21   2    27.87    27.34    0.340
   5 -20   3    18.86    18.90    0.549
   5 -19   0    26.00    27.31    0.497
   5 -17   0    32.87    34.05    0.497
   5 -16  -3    26.56    25.56    0.589
   5 -16  -1    30.80    31.84    0.536
   5 -14  -9    28.94    29.65    0.536
   5 -14  -1    56.88    59.86    0.406
   5 -14  13    35.54    38.45    0.405
   5 -13 -10    44.13    43.85    0.445
   5 -12  -5    36.75    37.88    0.471
   5 -12  -3    42.44    43.42    0.393
   5 -11  -8    40.80    40.72    0.445
   5  -9 -10    37.34    37.17    0.471
   5  -9   2    50.72    49.59    0.340
   5  -8  -9    41.37    41.52    0.406
   5  -7 -10    82.03    81.16    0.406
   5  -6  -9    47.03    46.36    0.380
   5  -6   5    60.12    58.33    0.288
   5  -5   4    58.29    58.31    0.288
   5  -5   6    57.68    58.31    0.301
   5  -4   3    91.50    93.08    0.393
   5  -3   0   106.77   105.80    0.433
   5  -3   2    53.81    52.41    0.262
   5  -2  -1    80.46    79.41    0.354
   5  -2   1    79.63    79.40    0.354
   5  -1  -2   106.09   106.31    0.420
   5  -1   0    42.04    42.58    0.249
   5   0 -15    56.29    54.60    0.406
   5   0 -13    63.52    66.83    0.366
   5   0  -5    72.16    72.71    0.327
   5   0  -1   153.24   155.38    0.528
   5   0   1   154.21   155.37    0.514
   5   1  -2   108.32   106.33    0.420
   5   1   0    42.99    42.58    0.249
   5   2  -1    81.50    79.43    0.354
   5   4  -5    60.72    58.36    0.288
   5   6   1   101.67   100.24    0.512
   5   7  -8    31.34    30.72    0.445
   5   7  -2    89.58    87.23    0.393
   5   8  -5    51.47    50.25    0.340
   5   8  -1    91.73    90.07    0.419
   5   9 -12    33.82    33.39    0.497
   5   9  -6    41.91    41.60    0.393
   5   9  -4    53.61    51.25    0.340
   5   9   0    48.17    46.31    0.340
   5  10 -11    40.69    39.62    0.458
   5  10  -1    26.58    25.34    0.471
   5  10   5    39.49    39.43    0.406
   5  11   0    60.21    60.98    0.354
   5  11   6    45.91    47.10    0.406
   5  12  -1    37.48    37.05    0.432
   5  13   2    46.19    46.50    0.406
   5  13  12    34.32    33.11    0.484
   5  14  -7    62.25    60.60    0.393
   5  14  -5    33.79    33.95    0.497
   5  15   2    40.29    41.29    0.458
   5  16   5    26.75    26.91    0.576
   5  18  -3    35.23    32.86    0.445
   5  20   1    31.12    30.20    0.379
   6 -19   5    24.28    23.89    0.471
   6 -18  -4    86.26    87.60    0.406
   6 -18  10    33.39    33.80    0.327
   6 -17 -11    16.25    16.58    0.589
   6 -16  -4    62.19    61.52    0.393
   6 -14  -2    52.74    54.82    0.432
   6 -14  12    88.33    92.73    0.406
   6 -13 -11    51.54    51.33    0.406
   6 -12  10   112.23   108.39    0.550
   6 -12  12    48.88    50.77    0.406
   6 -10 -12   104.06   102.41    0.498
   6 -10  -8   124.70   126.60    0.604
   6 -10  -6    89.87    90.96    0.432
   6  -9  -9    35.73    34.92    0.471
   6  -8 -10   118.44   119.30    0.525
   6  -7   5    92.89    90.11    0.432
   6  -7   9    66.21    69.11    0.353
   6  -6  -8   212.75   211.68    0.845
   6  -4  -4   112.82   112.38    0.512
   6  -4   0   151.91   151.43    0.631
   6  -3   1    53.33    52.69    0.262
   6  -1  -1    51.09    50.33    0.249
   6   0 -16    46.61    45.63    0.419
   6   0 -14   169.07   178.93    0.711
   6   0 -12    66.39    65.38    0.353
   6   0 -10   136.40   140.92    0.617
   6   0  -6   301.86   298.34    0.692
   6   0  -4   159.24   159.55    0.632
   6   0  -2   282.34   282.18    0.579
   6   2  -2   128.83   126.27    0.604
   6   2   0   293.67   289.01    0.574
   6   3  -3    30.18    29.32    0.327
   6   4  -2   223.63   220.36    0.636
   6   5  -3    73.85    72.70    0.354
   6   5   1    49.73    48.49    0.288
   6   7  -3   145.86   143.54    0.553
   6   7  -1    37.63    37.12    0.340
   6   8  -6   214.22   211.69    0.844
   6   8   0    15.68    16.89    0.641
   6   9 -11    44.12    43.19    0.445
   6   9  -5    47.85    46.38    0.379
   6   9   3    60.68    61.22    0.341
   6  10   4   151.35   151.46    0.661
   6  11  -7    33.22    32.35    0.484
   6  11   1    34.27    33.95    0.445
   6  12   2   143.28   143.91    0.698
   6  13  -5    50.31    49.27    0.406
   6  13  -3    70.40    69.96    0.367
   6  13   1    28.24    28.91    0.536
   6  13   9    39.12    40.20    0.484
   6  14   0   179.02   178.46    0.726
   6  14   4   103.57   104.23    0.499
   6  14   6    22.90    23.82    0.654
   6  15 -11    48.56    46.72    0.366
   6  15  -9    37.14    36.65    0.458
   6  16 -10    80.89    78.29    0.406
   6  16  -8    40.40    38.07    0.419
   6  16   0    40.40    41.93    0.419
   6  18   0    83.72    82.23    0.380
   6  20  -4    42.97    39.53    0.314
   7 -20   3    21.11    20.89    0.458
   7 -19   8    33.78    34.70    0.288
   7 -18  -5    44.37    42.57    0.366
   7 -17  -6    53.14    53.88    0.366
   7 -17   8    49.02    51.17    0.353
   7 -13   6    24.52    25.21    0.615
   7 -12  -3    72.19    74.08    0.354
   7 -12   9    36.58    38.19    0.484
   7 -10  -9    63.38    63.24    0.393
   7 -10  11    79.36    82.27    0.393
   7  -9   6    69.81    69.06    0.353
   7  -8   5    31.36    30.72    0.445
   7  -6   5    38.42    34.49    0.379
   7  -3   0   212.37   215.88    0.647
   7  -1   0    56.92    57.08    0.288
   7   4  -1    49.83    48.34    0.288
   7   5   0   135.52   133.87    0.512
   7   8  -3    37.72    36.72    0.379
   7   9   0    96.27    96.17    0.472
   7  10  -5    82.02    81.16    0.406
   7  11  -8    84.01    83.66    0.406
   7  11   0   129.88   126.31    0.565
   7  11   2    53.67    54.00    0.393
   7  12 -11    53.98    53.96    0.406
   7  13   8    25.35    26.08    0.589
   7  16 -11    40.36    38.80    0.340
   7  17   0    70.79    69.07    0.354
   7  18  -3    63.85    61.50    0.327
   8 -20   2    29.35    28.62    0.340
   8 -19   1    20.55    20.56    0.523
   8 -18  -6    73.59    70.66    0.340
   8 -18   0    50.65    52.16    0.353
   8 -18   2    77.13    80.65    0.380
   8 -17  -5    19.42    17.28    0.641
   8 -16   0   105.21   110.21    0.485
   8 -16   2    50.40    51.42    0.393
   8 -16   8    89.19    92.47    0.445
   8 -15  11    44.19    46.06    0.353
   8 -14  -2   122.15   125.89    0.538
   8 -13   9    40.65    40.09    0.458
   8 -11  -7    29.02    28.94    0.536
   8 -10 -10   109.80   110.89    0.551
   8 -10   4    82.66    82.28    0.406
   8  -9   1    29.30    29.02    0.471
   8  -7   5    84.31    83.76    0.393
   8  -6  -2   199.82   201.28    0.790
   8  -6   4   105.96   106.61    0.511
   8  -6   6   204.29   211.81    0.842
   8  -5   1    40.18    41.69    0.340
   8  -5   5    49.39    50.25    0.340
   8  -4  -4   182.92   183.83    0.776
   8  -4  -2   115.85   117.32    0.551
   8  -3   1    40.04    39.14    0.314
   8  -2   0    85.63    87.00    0.380
   8  -2   2   208.11   210.70    0.699
   8   0 -12   147.77   145.29    0.722
   8   0 -10    89.63    94.13    0.432
   8   0  -6    15.79    16.89    0.641
   8   0  -4   179.73   178.48    0.724
   8   0  -2    82.10    81.43    0.393
   8   0   0   350.50   350.16    0.655
   8   4   0   171.70   169.00    0.724
   8   5  -3    62.72    60.09    0.314
   8   7  -3   130.21   129.80    0.617
   8   8  -2    73.64    73.97    0.354
   8   8   0   237.37   239.74    0.842
   8   9  -9    33.35    32.44    0.497
   8   9  -5    40.86    41.53    0.432
   8  10  -8    78.25    77.26    0.393
   8  10  -6   120.71   119.30    0.603
   8  10   0    98.71    98.91    0.446
   8  10   2   137.51   138.07    0.672
   8  12  -8   119.30   117.45    0.538
   8  12   4   122.57   123.63    0.619
   8  13 -11    49.94    47.60    0.379
   8  13  -1    28.56    29.77    0.563
   8  14 -10    85.85    83.86    0.419
   8  15   5    41.27    40.97    0.445
   8  15   9    34.20    34.53    0.445
   8  16 -12    74.35    70.50    0.340
   8  16 -10    47.01    44.38    0.327
   8  18  -4    43.71    41.45    0.366
   9 -19  -4    20.87    19.49    0.458
   9 -17   0    31.30    32.33    0.458
   9 -14  -7    49.41    49.85    0.406
   9 -13   2    35.42    36.97    0.484
   9 -12  -9    28.68    30.47    0.549
   9 -12   1    33.80    33.34    0.497
   9 -11   8    39.08    37.61    0.484
   9  -9  -8    32.22    32.43    0.523
   9  -9   0    36.75    37.90    0.432
   9  -8   1    67.14    67.06    0.340
   9  -8   5    35.94    37.32    0.445
   9  -7   2    61.85    61.17    0.340
   9  -6   5    41.12    41.60    0.393
   9  -4   1    33.44    33.74    0.379
   9  -4   3    72.86    74.21    0.353
   9   0 -13    49.05    52.62    0.432
   9   0  -9    36.92    37.89    0.432
   9   0  -5    46.23    46.27    0.340
   9   2   1    59.12    58.66    0.288
   9   3  -2    45.52    45.68    0.314
   9   5  -4    47.88    48.27    0.353
   9   5   0    54.18    54.24    0.314
   9   8  -7    65.94    65.12    0.366
   9   9  -4    44.08    44.44    0.406
   9   9  -2    42.33    41.55    0.406
   9  12   3    35.81    36.75    0.484
   9  12   5    34.37    33.40    0.497
   9  15 -10    38.32    37.11    0.379
  10 -19  -1    33.21    33.34    0.327
  10 -17  -5    28.59    27.83    0.432
  10 -17  -1    48.51    49.45    0.366
  10 -17   7    51.89    52.66    0.288
  10 -16  -2   101.83   100.10    0.458
  10 -16   0    52.31    52.90    0.380
  10 -16   8    40.72    40.91    0.366
  10 -15  -5    19.08    18.35    0.667
  10 -13   7    27.18    27.18    0.549
  10 -12  -2   128.21   132.58    0.617
  10 -12   0    79.14    83.16    0.393
  10 -11  -7    82.21    82.22    0.406
  10 -10  -8   108.93   110.91    0.485
  10 -10  -6    64.37    65.78    0.393
  10 -10  -2    37.77    36.06    0.471
  10  -9  -7    62.12    63.25    0.393
  10  -9   1    61.87    64.00    0.380
  10  -8  -6   123.80   126.62    0.603
  10  -8   0    91.94    94.05    0.406
  10  -5   1    82.22    82.87    0.393
  10  -4   0   123.13   125.73    0.603
  10   0 -16    61.49    59.04    0.366
  10   0 -12    74.00    72.77    0.366
  10   0 -10   109.78   115.49    0.524
  10   0  -8    94.30    99.02    0.472
  10   0  -6   140.28   147.68    0.643
  10   0  -4   115.74   117.36    0.511
  10   0  -2   156.69   156.73    0.565
  10   0   0   120.53   118.59    0.590
  10   2   0   154.83   155.03    0.565
  10   4  -2   225.55   224.63    0.818
  10   6  -4   156.05   157.06    0.657
  10   6  -2    94.75    93.87    0.432
  10   6   0   140.96   140.85    0.617
  10   8  -4    76.99    77.36    0.380
  10   9  -5    35.74    35.24    0.471
  10  10  -4   192.09   191.91    0.712
  10  10   0   114.13   115.36    0.525
  10  11  -9    37.65    36.97    0.458
  10  11  -1    79.19    80.77    0.393
  10  11   5    38.64    39.62    0.484
  10  12  -8    63.20    61.18    0.393
  10  13  -1    25.86    26.60    0.589
  10  14   4    89.10    90.73    0.420
  10  16   6    83.67    83.58    0.407
  11 -16  -7    32.79    31.31    0.379
  11 -16   1    28.71    29.60    0.471
  11 -15  -4    56.67    57.02    0.366
  11 -14  -5    34.47    34.94    0.484
  11 -14  -1    61.61    63.90    0.393
  11 -13  -4    58.76    60.82    0.393
  11 -13   2    47.50    46.99    0.419
  11  -9  -4    45.86    47.23    0.432
  11  -8  -1    83.89    82.87    0.406
  11  -6   5    44.38    47.17    0.406
  11  -4   3    18.37    19.69    0.654
  11   0 -15    64.46    61.74    0.327
  11   0 -13    67.49    66.56    0.393
  11   0  -9    52.54    52.81    0.393
  11   0  -7   127.39   126.26    0.564
  11   0  -5    59.73    60.99    0.340
  11   5  -4    54.24    53.43    0.380
  11   6   1    91.00    90.92    0.406
  11   7  -4   114.12   113.48    0.525
  11   7   2    80.13    79.82    0.380
  11   8  -5    40.90    40.72    0.445
  11   9  -2    35.70    35.76    0.484
  11  11   0    17.70    17.98    0.785
  12 -18  -2    80.80    80.60    0.341
  12 -18   0    41.47    40.76    0.288
  12 -17  -5    24.21    23.91    0.405
  12 -17  -1    33.97    34.37    0.366
  12 -16  -8    79.43    74.98    0.380
  12 -15  -3    30.56    29.78    0.471
  12 -14   4    57.52    58.60    0.327
  12 -14   6    89.70    92.79    0.445
  12 -10   2   132.30   135.84    0.616
  12  -9  -1    42.31    41.59    0.445
  12  -8   2    70.10    72.31    0.366
  12  -7   5    29.34    30.47    0.536
  12  -6   0    64.16    65.38    0.380
  12   0 -18    47.81    43.86    0.275
  12   0 -16    81.59    77.33    0.380
  12   0 -14    39.06    37.41    0.445
  12   0 -12   104.07   102.58    0.498
  12   0  -8   138.42   140.34    0.604
  12   0  -6    62.58    64.58    0.380
  12   0  -4   121.70   124.58    0.564
  12   0  -2    93.93    94.57    0.445
  12   0   0   179.28   182.37    0.881
  12   2   0    85.55    85.42    0.406
  12   4   0   133.87   134.93    0.538
  12   5  -1    52.66    52.88    0.380
  12   6  -4    81.17    81.33    0.393
  12   6  -2   139.21   138.57    0.695
  12   7  -3    46.86    47.28    0.406
  12   8  -6    56.36    55.45    0.406
  12   8  -4   115.68   115.62    0.538
  12   8   0   142.83   145.29    0.604
  12   9  -5    33.67    33.77    0.497
  12   9   3    30.86    30.75    0.536
  12  10  -6   108.20   108.32    0.498
  12  10   0    71.86    72.77    0.366
  12  11  -1    53.30    52.67    0.406
  12  11   5    30.76    31.43    0.536
  12  12   0   101.54   102.58    0.499
  12  12   2    47.34    47.18    0.419
  12  12   4   118.86   117.53    0.537
  12  13  -1    20.57    21.84    0.680
  12  13   3    27.45    28.49    0.549
  12  16   0    85.74    84.72    0.419
  12  16   4    88.33    86.50    0.407
  13 -12  -5    33.11    33.08    0.484
  13 -11  -6    49.69    51.36    0.406
  13 -11   0    65.13    66.57    0.393
  13 -10   3    66.25    65.02    0.393
  13  -9  -2    30.75    31.56    0.536
  13  -8   1    29.22    28.93    0.536
  13  -3   0    95.72    96.62    0.472
  13  -1   0    33.74    33.70    0.471
  13   0  -9    19.30    20.22    0.746
  13   2  -1    28.95    28.68    0.510
  13   3   2    43.48    43.00    0.406
  13   4  -1    24.07    24.08    0.576
  13   5  -2    35.82    35.13    0.471
  13   5   0    65.07    66.77    0.366
  13   6   1    28.25    27.93    0.536
  13   6   3    30.52    31.15    0.523
  13   7  -4    30.73    29.98    0.523
  13   7   2    26.80    27.61    0.562
  13   8  -3    26.51    26.29    0.576
  13   9  -6    39.99    40.18    0.458
  13  11   2    30.83    31.87    0.536
  13  12  -3    44.90    44.56    0.419
  13  17   0    43.59    44.26    0.288
  14 -15  -5    36.71    34.78    0.327
  14 -14   0   125.12   127.38    0.538
  14 -13  -5    37.17    38.37    0.405
  14 -12   0    37.75    37.38    0.445
  14 -10  -2    68.04    65.55    0.366
  14  -7   1    30.03    27.60    0.536
  14  -6   0   175.40   178.70    0.722
  14   0  -6   177.08   178.47    0.723
  14   0  -4    82.74    84.51    0.406
  14   0  -2   151.96   155.27    0.709
  14   2   0   154.57   156.08    0.709
  14   4  -2   111.85   114.24    0.538
  14   4   0    83.46    83.26    0.406
  14   5   1    20.74    20.46    0.667
  14   6  -2    51.43    52.74    0.406
  14   7   3    88.82    90.26    0.433
  14   8   2   121.29   123.16    0.539
  14   9  -5    29.16    29.65    0.536
  14   9  -3    40.46    40.70    0.458
  14  10   0    93.50    96.44    0.458
  14  12   4    54.80    53.85    0.380
  14  13  -3    54.57    53.32    0.353
  15  -9  -2    29.28    30.50    0.536
  15  -5  -2    31.77    32.91    0.523
  15   3   0    82.76    83.50    0.406
  15   5   0    54.23    54.57    0.406
  15   9   0    42.82    43.60    0.445
  15  10  -3    58.80    58.56    0.393
  15  11   0    61.51    61.68    0.366
  16 -14   0    24.45    24.66    0.419
  16 -14   2    72.63    74.50    0.367
  16 -14   4    39.45    38.61    0.288
  16 -13  -3    26.20    25.01    0.432
  16  -6  -2   106.62   107.93    0.485
  16  -5  -1    37.44    37.37    0.458
  16   0   2    58.78    59.23    0.406
  16   0   4   100.34   103.35    0.498
  16   0   6    40.79    41.92    0.458
  16   2   0    64.25    65.13    0.393
  16   4   0    90.51    92.68    0.432
  16   8   2    48.14    48.13    0.406
  16  10   2    97.56    97.73    0.459
  17 -13  -2    29.99    30.20    0.340
  17 -13   4    42.37    41.98    0.235
  17  -6  -1    50.60    51.08    0.406
  17   0   5    33.09    34.04    0.497
  18 -12   0    43.76    43.66    0.235
  18  -2   0    85.90    87.46    0.406
  18   0  -8    53.15    52.15    0.353
  18   0  -2    83.64    84.60    0.393
  18   0   0    60.88    59.89    0.393
  18   0   4    61.24    61.11    0.366
  18   0   6    80.25    82.24    0.367
  18   6   0    79.76    80.38    0.367
  18   8   0    50.67    49.05    0.353
  19   0  -1    43.15    43.39    0.406
  19   0   7    44.87    45.40    0.353
  20   0  -8    94.30    91.80    0.419
